# Supplementary material for: Neuroprotective and Regenerative Effects of Growth Hormone (GH) in the Embryonic Chicken Cerebral Pallium Exposed to Hypoxic–Ischemic (HI) Injury
Source: Int J Mol Sci. 2022 Aug 13;23(16):9054. doi: 10.3390/ijms23169054 (PMC9409292; doi:10.3390/ijms23169054)
Supplement: Supplementary file 1 [file ijms-23-09054-s001.zip]

Archive with 1 entries (1 files):
- ijms-1839795-supplementary.pdf
